# Supplementary material for: Structural basis of GABAB receptor–Gi protein coupling
Source: Nature. 2021 Apr 28;594(7864):594–8. doi: 10.1038/s41586-021-03507-1 (PMC8222003; doi:10.1038/s41586-021-03507-1)
Supplement: Supplementary file 5 — Source Data Fig. 2 [file 41586_2021_3507_MOESM5_ESM.xls]

## Sheet: Fig. 2d
Log baclofen [M]	WT							F568A
-12	18.5	51.37		52.9	25.93	22.6017	16.9412	1.15	5.07		11.1	2.02109	0.473471	3.70903
-9	22.71	33.95		38.5	20.24	16.0972	18.5527	4.55	2.06		8.8	1.74552	1.28526	4.20054
-8	21.7	34.32		31.7	20.75	25.7825	16.0594	6.32	2.06		6.8	3.91851	0.76121	4.58448
-7	32.99	42.33		52.2	41.02	28.8968	23.4787	4.4	2.31		8.5	4.71242	1.16869	9.60592
-6	72.93	70.01		81.3	75.13	52.0422	56.6818	6.11	12.67		15.9	24.8313	17.647	29.6012
-5	97.2	91.98		100	96.3	76.2102	66.3894	20.55	34.33		29.7	49.2587	39.9508	45.3249
-4	100	100		98.9	100	87.5287	72.3531	35.76	48.46		34.1	74.7965	50.6864	59.2092
-3	93.4	93.32		98	96.82	100	100	38.74	44.1		36.9		73.9392	75.4728

## Sheet: Fig. 2e
Log baclofen [M]	WT									D688A									D688K									K574A									K574D									N520A
-12	36.45	52.9	51.37		34.8	39.02	25.36	29.75	21.53	30.94	32.2	30.8	17.5						8.47	14.39	17.92	10.84						7.47	13.88	6.9		13.99					29.56	15.46	17.47	13.67						21.57	26.91	13.99
-9	31.58	38.5	33.95	44.93	35.56	38.58	19.74	27.37	22.83	24.75	24.27	25.58	13.88						9.23	12.41	17.44	11.12						5.09	10.61	4.06	12.6	11.41					10.06	12.24	19.51	14.44						14.95	20.73	16.82
-8	38.83	31.72	34.32	33.9	41.53	43.93	27.38	34.57	20.76	22.06	21.4	22.28	17.23						4.06	7.53	15.58	8.95						5.02	8.03	4.07	9.86	10.15					23.91	12.38	21.4	11.64						11.95	20.67	11.14
-7	47.02	52.24	42.33	42.56	51.68	58.84	34.33	40.99	43.16	38.72	43.28	32.45	35.77						9.74	12.08	17.91	9.35						6.1	10.35	3.86	9.92	11.32					6.12	9.39	16.73	12.44						27.78	34.44	29.7
-6	85.14	81.26	70.01	71.47	77.6	83.37	60.18	69.17	67.42	68.58	59.51	53.31	61.02						23.35	19.45	31.32	17.56						15.15	19.6	14.78	25.22	19.72					23.82	11.77	20.15	8.75						61.3	58.18	60.22
-5	95.29	100	91.98	92.32	89.87	84.81	82.19	97.41	91.03	76.33	67.97	68.6	67.04						36.39	31.59	42.43	29.02						36.52	40.48	39.75	47.56	48.56					6.64	12.36	19.07	12.15						77.01	68.86	67.31
-4	100	98.88	100	100	100	100	100	93.87	100	80.26	74.03	73.66	69.66						39.33	34.2	49.21	34.68						41.48	46.8	53.53	57.55	45.82					15.69	10.64	28.19	9.52						78.56	80.04	71.94
-3	94.88	97.96	93.32	87.3	85.38	92.53	93.29	100	97.39	73.83	68.18	63.54	68.59						35.43	31.61	51.62	35.01						41.55	43.97	49.68	35.33	54.13					9.53	11.28	16.8	16.14						60.48	67.89	77.29
