# Supplementary material for: Structural basis of GABAB receptor–Gi protein coupling
Source: Nature. 2021 Apr 28;594(7864):594–8. doi: 10.1038/s41586-021-03507-1 (PMC8222003; doi:10.1038/s41586-021-03507-1)
Supplement: Supplementary file 6 — Source Data Fig. 3 [file 41586_2021_3507_MOESM6_ESM.xls]

## Sheet: Fig. 3b
Emax
	WT	K510A	K513A	M514A	S515A	R577A	V578A	A580W	A580R	I581A	I581W	F582A	N584A	V585A	K586A	M587A	K588A	K589A	K590A	I591A	I592A	I592W	K593A	D594A	L686A
	100	73.335		105.951		9.39821	50.22	77.1381	79.2538	30.6392	13.2012	72.27	43.0015	70.5157	76.702	37.5586			66.3665	28.42	34.7744	68.0281	28.71	58.0788
	100	52.7366	64.9876	103.639	6.41129	8.34978	64.99	84.3963	86.0593			81.7	51.0704	68.0806	52.4038	48.3283		69.4792	44.0742	34.61	15.6237	55.1129	52.78	50.1998	64.3656
	100		72.0059	74.9871	10.2816	11.454	68.14			29.9289	12.4315	83.56	65.142	94.8116		65.9875		94.4798		53.23			49.3		55.849
	100	76.8047	74.2973	88.0873	7.04219	5.85763	44.93	70.2707	74.7671		10.0782		39.0604	59.8184		54.2648		71.7515	63.9891		24.8683	58.4734	31.35	56.1575	58.2776
	100		72.7236		7.21834	8.65382		85.3457	86.7313	32.5802	8.97434		46.2347	71.8448		43.0851			46.8973		36.5971
	100	53.3183						59.1597	60.3702	16.4525	7.32551			32.4564	26.0336	34.0449					17.1506	53.3425		26.3991
	100																88.8014	78.0833	47.8328		42.8985				63.7495
	100																78.4552
	100																69.2667
n	9	4	4	4	4	5	4	5	5	4	5	3	5	6	3	6	3	4	5	3	6	4	4	4	4
Mean		64.0487	71.0036	93.1662	7.73835	8.74269	57.07	75.2621	77.4363	27.4002	10.4022	79.1767	48.9018	66.2546	51.7131	47.2115	78.8411	78.4485	55.3318	38.7533	25.8028	58.7392	40.535	47.7088	59.4974
SEM		6.40349	2.06163	7.24233	0.865264	0.901857	5.62415	4.86227	4.8085	3.69199	1.08541	3.49483	4.51235	8.2704	14.6308	4.78575	5.64248	7.60747	5.12893	7.45563	3.95998	3.274	6.13025	7.29854	2.19367
basal activity / WT Emax
	WT	K510A	K513A	M514A	S515A	R577A	V578A	A580W	A580R	I581A	I581W	F582A	N584A	V585A	K586A	M587A	K588A	K589A	K590A	I591A	I592A	I592W	K593A	D594A	L686A
	15.0067	5.42035		17.6217		5.44141	30.02	6.96206	16.3804	1.82893	5.66553	37.74	7.01003	21.1795	15.1294	10.0832			10.1291	6.2	7.37842	11.1274	8.43	10.4065
	51.0527	22.8802	12.8527	44.072	6.03937	8.34978		28.8357	44.2107		6.72378	17.23	8.37492	35.7371	17.2208	10.0431		16.7615	4.16473	12.19	2.02606	9.45577		10.4054	8.63692
	35.1532		10.5886	18.6756	8.0583	9.905	17.51			7.1219	12.4315	36.53	11.7153	35.492		11.3182		20.0076		3.43			5.87		7.08341
	31.5951	23.8774	12.9813	30.3797	6.828	0.306417	12.81	16.7869	28.416		10.0782		8.1897	30.8023		9.40767		15.7927	8.94768	5.9	5.68959	12.5414	11.26	11.2395	9.96096
	42.1248		25.5049		7.21834	8.65382		41.6785	53.1559	13.2918	8.97434		16.1294	40.2197		26.2748			25.319		12.8853
	33.4457	11.4835						14.8991	22.1817	3.43351	4.15321			9.70666	8.98427	3.72783					3.93245	9.83259		5.75012
	18.4984																25.6276	14.0671	6.21928		6.39932				6.58193
	29.7501																14.7609
	25.9263																8.71507
n	9	4	4	4	4	5	3	5	5	4	6	3	5	6	3	6	3	4	5	4	6	4	3	4	4
Mean	31.3948	15.9154	15.4819	27.6873	7.036	6.53128	20.1133	21.8325	32.869	6.41902	8.26057	30.5	10.2839	28.8562	13.7782	11.8091	16.3678	16.6572	12.1401	6.93	6.38236	10.7393	8.52	9.45039	8.56043
SEM	3.70328	4.48785	3.38589	6.17951	0.41981	1.71946	5.13579	6.07276	6.87791	2.54478	1.36649	6.64419	1.65782	4.65451	2.47181	3.09121	4.94789	2.69827	4.09493	1.85991	1.69238	0.699269	1.55661	1.24897	0.720148
pEC50
	WT	K510A	K513A	M514A	S515A	R577A	V578A	A580W	A580R	I581A	I581W	F582A	N584A	V585A	K586A	M587A	K588A	K589A	K590A	I591A	I592A	I592W	K593A	D594A	L686A
	6.719	5.756	5.778	6.891			5.1	6.274	6.46	5.086		4.863	5.46	6.206	5.999	5.458	6.59	6.025	5.391	5.981	4.955	5.863	5.947	5.672	4.908
	6.593	6.409	5.994	6.645			5.191	6.138	6.438	4.299		4.606	5.473	6.405	5.975	5.367	6.49	6.057	5.63	6.383		5.567	5.989	5.762	5.314
	6.677	5.857	5.562	6.605			5.084	5.881	5.96	4.303		5.041	5.31	6.381	5.968	5.66	6.13	5.921	5.618	6.156	5.051	5.879	5.783	5.461	5.391
	6.285			5.926			5.196	6.216	6.218	5.155			5.389	5.961		5.443		5.971	5.631				5.999	5.787	5.327
	6.292								5.789	5.441				6.759		5.407		6.141	5.223		4.836				5.132
	6.324															6.141			5.26		5.132
	6.324
	6.354
	6.192
	6.028
	5.938
	6.25
	6.47
n	13	3	3	4			4	4	5	5		3	4	5	3	6	3	5	6	3	4	3	4	4	5
Mean	6.342	6.00733	5.778	6.51675			5.14275	6.12725	6.173	4.8568		4.83667	5.408	6.3424	5.98067	5.57933	6.40333	6.023	5.45883	6.17333	4.9935	5.76967	5.9295	5.6705	5.2144
SEM	0.0637028	0.202939	0.124708	0.206818			0.0294996	0.0866827	0.131804	0.234583		0.126262	0.0375211	0.130965	0.00938675	0.119732	0.139682	0.0375446	0.0783213	0.116371	0.0637554	0.101439	0.0501157	0.0740703	0.0878798
EC50 (mM)	0.454988	0.983256	1.66725	0.304264			7.19863	0.746019	0.671429	13.9059		14.5658	3.90841	0.454569	1.04552	2.63431	0.395063	0.948418	3.4767	0.670914	10.1508	1.69955	1.17625	2.1355	6.1038
Fold shift	1	2.16106	3.66438	0.668729			15.8216	1.63965	1.47571	30.5633		32.0135	8.59014	0.999079	2.29791	5.78984	0.868294	2.08449	7.64129	1.47457	22.31	3.73537	2.58523	4.69353	13.4153
Emax									Basal activity										pEC50
Dunnett's multiple comparisons test	Mean Diff.	95.00% CI of diff.	Significant?	Summary	Adjusted P Value	A-?			Dunnett's multiple comparisons test	Mean Diff.	95.00% CI of diff.	Significant?	Summary	Adjusted P Value	A-?				Dunnett's multiple comparisons test	Mean Diff.	95.00% CI of diff.	Significant?	Summary	Adjusted P Value	A-?
WT vs. K510A	35.95	16.17 to 55.73	Yes	****	0.0001		K510A		WT vs. K510A	15.48	0.8045 to 30.16	Yes	*	0.032		K510A			WT vs. K510A	0.3347	-0.1272 to 0.7966	No	ns	0.3096	B	K510A
WT vs. K513A	29	9.214 to 48.78	Yes	***	0.0006		K513A		WT vs. K513A	15.92	1.24 to 30.59	Yes	*	0.0249		K513A			WT vs. K513A	0.564	0.1021 to 1.026	Yes	**	0.0075	C	K513A
WT vs. M514A	6.833	-12.95 to 26.61	No	ns	0.9868		M514A		WT vs. M514A	3.708	-10.97 to 18.38	No	ns	0.9988		M514A			WT vs. M514A	-0.1748	-0.5871 to 0.2376	No	ns	0.9202	D	M514A
WT vs. S515A	92.26	72.48 to 112	Yes	****	0.0001		S515A		WT vs. S515A	24.36	9.682 to 39.03	Yes	****	0.0001		S515A			WT vs. V578A	1.199	0.7869 to 1.612	Yes	****	0.0001	G	V578A
WT vs. R577A	91.26	72.9 to 109.6	Yes	****	0.0001		R577A		WT vs. R577A	24.86	11.24 to 38.49	Yes	****	0.0001		R577A			WT vs. A580W	0.2148	-0.1976 to 0.6271	No	ns	0.7421	H	A580W
WT vs. V578A	42.93	23.15 to 62.71	Yes	****	0.0001		V578A		WT vs. V578A	11.28	-4.999 to 27.56	No	ns	0.3765		V578A			WT vs. A580R	0.169	-0.2105 to 0.5485	No	ns	0.8891	I	A580R
WT vs. A580W	24.74	6.375 to 43.1	Yes	**	0.002		A580W		WT vs. A580W	9.562	-4.061 to 23.18	No	ns	0.3594		A580W			WT vs. I581A	1.631	1.219 to 2.044	Yes	****	0.0001	J	I581A
WT vs. A580R	22.56	4.203 to 40.92	Yes	**	0.0067		A580R		WT vs. A580R	-1.474	-15.1 to 12.15	No	ns	0.9996		A580R			WT vs. P582A	1.505	1.043 to 1.967	Yes	****	0.0001	L	P582A
WT vs. I581A	72.6	52.82 to 92.38	Yes	****	0.0001		I581A		WT vs. I581A	24.98	10.3 to 39.65	Yes	****	0.0001		I581A			WT vs. N584A	0.934	0.5217 to 1.346	Yes	****	0.0001	M	N584A
WT vs. I581W	89.6	71.24 to 108	Yes	****	0.0001		I581W		WT vs. I581W	23.39	10.52 to 36.26	Yes	****	0.0001		I581W			WT vs. V585A	-0.0004	-0.3799 to 0.3791	No	ns	0.9999	N	V585A
WT vs. F582A	20.82	-1.122 to 42.77	No	ns	0.0742		F582A		WT vs. P582A	0.8956	-15.39 to 17.18	No	ns	0.9998		P582A			WT vs. K586A	0.3613	-0.1006 to 0.8232	No	ns	0.2232	O	K586A
WT vs. N584A	51.1	32.74 to 69.46	Yes	****	0.0001		N584A		WT vs. N584A	21.11	7.489 to 34.73	Yes	***	0.0002		N584A			WT vs. M587A	0.7627	0.4068 to 1.119	Yes	****	0.0001	P	M587A
WT vs. V585A	33.75	16.4 to 51.09	Yes	****	0.0001		V585A		WT vs. V585A	2.539	-10.33 to 15.41	No	ns	0.9991		V585A			WT vs. K588A	-0.06133	-0.5232 to 0.4006	No	ns	0.9994	Q	K588A
WT vs. K586A	48.29	26.34 to 70.24	Yes	****	0.0001		K586A		WT vs. K586A	17.62	1.337 to 33.9	Yes	*	0.0254		K586A			WT vs. K589A	0.319	-0.06049 to 0.6985	No	ns	0.1555	R	K589A
WT vs. M587A	52.79	35.44 to 70.14	Yes	****	0.0001		M587A		WT vs. M587A	19.59	6.716 to 32.46	Yes	***	0.0003		M587A			WT vs. K590A	0.8832	0.5273 to 1.239	Yes	****	0.0001	S	K590A
WT vs. K588A	21.16	-0.7889 to 43.1	No	ns	0.0661		K588A		WT vs. K588A	15.03	-1.256 to 31.31	No	ns	0.0899		K588A			WT vs. I591A	0.1687	-0.2932 to 0.6306	No	ns	0.9759	T	I591A
WT vs. K589A	21.55	1.771 to 41.33	Yes	*	0.0238		K589A		WT vs. K589A	14.74	0.06204 to 29.41	Yes	*	0.0484		K589A			WT vs. I592A	1.353	0.9966 to 1.708	Yes	****	0.0001	U	I592A
WT vs. K590A	46.17	27.81 to 64.53	Yes	****	0.0001		K590A		WT vs. K590A	20.44	6.817 to 34.06	Yes	***	0.0004		K590A			WT vs. I592W	0.5723	0.1104 to 1.034	Yes	**	0.0064	V	I592W
WT vs. I591A	61.25	39.3 to 83.19	Yes	****	0.0001		I591A		WT vs. I591A	24.47	9.79 to 39.14	Yes	****	0.0001		I591A			WT vs. K593A	0.4125	0.0001766 to 0.8248	Yes	*	0.0498	W	K593A
WT vs. I592A	71.35	54 to 88.7	Yes	****	0.0001		I592A		WT vs. I592A	25.01	12.14 to 37.88	Yes	****	0.0001		I592A			WT vs. D594A	0.6715	0.2592 to 1.084	Yes	***	0.0001	X	D594A
WT vs. I592W	41.26	21.48 to 61.04	Yes	****	0.0001		I592W		WT vs. I592W	20.66	5.98 to 35.33	Yes	**	0.0011		I592W			WT vs. L686A	1.128	0.7481 to 1.507	Yes	****	0.0001	Y	L686A
WT vs. K593A	59.47	39.68 to 79.25	Yes	****	0.0001		K593A		WT vs. K593A	22.88	6.594 to 39.16	Yes	**	0.0011		K593A
WT vs. D594A	52.29	32.51 to 72.07	Yes	****	0.0001		D594A		WT vs. D594A	21.94	7.267 to 36.62	Yes	***	0.0004		D594A
WT vs. L686A	39.44	19.66 to 59.22	Yes	****	0.0001		L686A		WT vs. L686A	23.33	8.655 to 38.01	Yes	***	0.0002		L686A

## Sheet: Fig.3f
N	4				4				4				4				3
	WT-Gi				C351Y				C351L				C351W				C351A
1e-09	1	1	1	1	1	1	1	1	1	1	1	1	1	1	1	1	1	1	1
0.001	0.65744	0.578991	0.633218	0.554631	0.85438	0.813005	0.804296	0.834197	0.796348	0.755614	0.770322	0.797353	0.805122	0.741073	0.740563	0.766762	0.569952	0.58763	0.55458
0.0001	0.667803	0.593697	0.648586	0.567552	0.864171	0.876789	0.859495	0.88577	0.835685	0.82967	0.830581	0.853728	0.873752	0.816048	0.804127	0.814883	0.591358	0.621495	0.582784
1e-05	0.718399	0.658875	0.702366	0.62326	0.926381		0.909218	0.93607	0.910433	0.949417	0.915585	0.938736	0.939346	0.900007	0.871233	0.904731	0.651283	0.691001	0.677518
3e-06		0.741606	0.779842	0.705232	0.977657		0.928594	0.962249	0.968329	1.0136	0.947699	0.968027	0.978966	0.964548	0.884057	0.936586	0.744438	0.7906	0.782062
1e-06	0.81951	0.832054	0.853195	0.778661	0.940758		0.948083	0.964941	0.949209	1.03078	0.965239	0.996788	0.982891	1.03536	0.907563	0.954341	0.834097	0.857333	0.863608
3e-07	0.940758	0.941619	0.942538	0.883954	0.946128		0.935746	0.971227	0.938935	1.03042	0.958347	1.0006	0.97294	1.00555	0.922681	0.968067	0.906333	0.93224	0.920004
1e-07		0.987329	0.956943	0.921423	0.864542		0.899879	0.938079	0.924788	1.00576	0.935913	0.966088	0.917966	1.01502	0.920129	0.949637	0.938512	0.966279	0.94428

## Sheet: Fig.3g
N	4				4				4				4				4
	WT-Gi				G352N				G352M				G352E				G352W
1e-09	1	1	1	1	1	1	1	1	1	1	1	1	1	1	1	1	1	1	1	1
0.001	0.634484	0.57156	0.579637	0.532433	0.597107	0.603389	0.617717	0.59168	0.645026	0.636929	0.652235	0.641931	0.647734	0.635221	0.636833	0.609785	0.730392	0.723409	0.699241	0.69556
0.0001	0.653433	0.57465	0.591111	0.546911	0.632873	0.629777	0.625014	0.634377	0.687707	0.685769	0.686637	0.684221	0.676107	0.669616	0.664563	0.648383	0.80345	0.782858	0.774529	0.754016
1e-05	0.695526	0.621638	0.635759	0.607253	0.70306	0.733216	0.719397	0.725783	0.770574	0.789027	0.790625	0.773948	0.772385	0.774242	0.775918	0.750981	0.873599	0.874175	0.892614	0.863115
3e-06		0.71826	0.763886	0.675872	0.891367	0.835863	0.813881	0.810856	0.93762	0.900313	0.876271	0.870848	0.936667	0.896639	0.863208	0.845399	0.916743	0.93003	0.956189	0.925246
1e-06	0.802	0.790408	0.795928	0.756021	0.870953	0.916403	0.878866	0.870757	0.920551	0.954167	0.925946	0.926178	0.924161	0.955994	0.935353	0.899203	0.939853	0.949243	0.985123	0.949874
3e-07	0.924945	0.858657	0.863256	0.833072	0.962472	0.947679	0.911154	0.940644	0.963045	0.97491	0.94527	0.953839	0.9544	0.984886	0.965593	0.949041	0.947642	0.973515	0.988708	0.974443
1e-07	0.918356	0.909596	0.878086	0.877223	0.924089	0.970617	0.90973	0.925169	0.906384	0.961603	0.91391	0.936128	0.90532	0.975352	0.934982	0.934514	0.959597	0.974753	0.974217	0.942464
