# Supplementary material for: Structural basis of GABAB receptor–Gi protein coupling
Source: Nature. 2021 Apr 28;594(7864):594–8. doi: 10.1038/s41586-021-03507-1 (PMC8222003; doi:10.1038/s41586-021-03507-1)
Supplement: Supplementary file 7 — Source Data Extended Data Fig. 1 [file 41586_2021_3507_MOESM7_ESM.xls]

## Sheet: ED Fig 1a
N	4				4
	WT				EM
1e-09	1	1	1	1	1	1	1	1
0.001	0.47356	0.485674	0.524142	0.467711	0.6401	0.608984	0.650365	0.598986
0.0001	0.518504	0.524119	0.561316	0.506093	0.705254	0.651267	0.683082	0.638404
1e-05	0.617734	0.598713	0.626147	0.598368		0.756049	0.756808	0.74727
3e-06	0.713464	0.690239	0.69614	0.719027		0.848542	0.842547	0.843374
1e-06	0.809831	0.77427	0.771582			0.88901	0.877928	0.884747
3e-07	0.894872	0.892805	0.858691	0.91549		0.951945	0.93482	0.895691
1e-07	0.940522	0.911252	0.891542	0.947295		0.9399	0.929928	0.936774
