# Supplementary material for: Structural basis of GABAB receptor–Gi protein coupling
Source: Nature. 2021 Apr 28;594(7864):594–8. doi: 10.1038/s41586-021-03507-1 (PMC8222003; doi:10.1038/s41586-021-03507-1)
Supplement: Supplementary file 8 — Source Data Extended Data Fig. 6 [file 41586_2021_3507_MOESM8_ESM.xls]

## Sheet: ED Fig 6d
N	3			4
	WT			F568A
1e-09	1	1	1	1	1	1	1
0.001	0.552969	0.554393	0.585302	0.669035	0.693549	0.716251	0.697049
0.0001	0.589257	0.584469	0.617982	0.708248	0.745892	0.775953	0.752763
1e-05	0.630021	0.61571	0.6512	0.785381	0.814984	0.847406	0.831205
3e-06	0.674021	0.680247	0.711766	0.857755	0.864688	0.913232	0.8739
1e-06	0.758031	0.755721	0.776956	0.894968	0.91035	0.941702	0.915447
3e-07	0.854552	0.851176	0.86043	0.929488	0.964456	0.965892	0.943912
1e-07	0.904142	0.905743	0.890274	0.922152	0.97461	0.958765	0.943

## Sheet: ED Fig 6e
N	4				3			3			4				3			4				3
	WT				N520A			N520K			K574A				K574D			D688A				D688K
1e-09	1	1	1	1	1	1	1	1	1	1	1	1	1	1	1	1	1	1	1	1	1	1	1	1
0.001	0.587383	0.601622	0.525684	0.609488	0.712743	0.561301	0.615379	0.774989	0.679324	0.759352	0.873771	0.855905	0.817618	0.839299	0.95885	0.961812		0.769234	0.820545	0.733696	0.753151	0.861952	0.795966	0.867569
0.0001	0.608005	0.602232	0.544578	0.608304	0.71734	0.582631	0.643422	0.805007	0.73234	0.796031	0.916939	0.885029	0.870979	0.864198	0.988161	0.988196	0.972654	0.808971	0.833877	0.755228	0.777379	0.875922	0.828231	0.897414
1e-05	0.67398	0.653581	0.612217	0.665045	0.760816	0.655087	0.708973	0.869093	0.830426	0.857803	0.948096	0.921083	0.915541	0.905044	1.00149	0.989992		0.824582	0.869978	0.780801	0.81612	0.913622	0.864093	0.917428
3e-06	0.734265	0.803398		0.8153	0.872984	0.720581	0.788145	0.962154	0.875787	0.902518	0.978719	1.01537	0.955898	0.942067	1.00547	0.980843	1.0057	0.870492	0.93788	0.835551	0.855595	0.983042	0.905016	0.933928
1e-06	0.81898	0.78524	0.778348	0.791638	0.865737	0.802665	0.854182	0.917063	0.934256	0.934839	0.983654	0.998588	0.96476	0.959333	1.00717	0.984225	1.00669	0.917571	0.917119	0.869502	0.900731	0.933271	0.94147	0.952358
3e-07	0.886442	0.921236	0.875621	0.95091	0.937448	0.876873	0.910139	0.960442	0.932924	0.954797	0.988254	0.984472	0.951408	0.960983	0.99294	0.968915	0.965452	0.932689	0.973447	0.911105	0.936662	0.968063	0.967586	0.951998
1e-07	0.903784	0.875335	0.879188	0.901917	0.901585	0.912159	0.911003	0.925257	0.944013	0.934025	0.954725	0.964699	0.930557	0.934825	0.959187	0.93929	0.917393	0.911354	0.934337	0.921618	0.925794	0.943537	0.959928	0.939783
