# Supplementary material for: Structural basis of GABAB receptor–Gi protein coupling
Source: Nature. 2021 Apr 28;594(7864):594–8. doi: 10.1038/s41586-021-03507-1 (PMC8222003; doi:10.1038/s41586-021-03507-1)
Supplement: Supplementary file 9 — Source Data Extended Data Fig. 7 [file 41586_2021_3507_MOESM9_ESM.xls]

## Sheet: ED Fig 7b
Log baclofen [M]	WT							K510A							K513A							M514A							S515A
-3	100		93.3	90.9	96.8	93.7	93.4	73.3	56.8			59.7	53.3		85.7	62.5	65.3	63.5	72.7			106		72.3	74.1	69.3				5.8	4.8	5.8	3.6
-4	86.4		97.2	100	91.9	100	100	61.5	49.3			49.8	42		64.3	70	72	74.3	68			84.1		68.3	84.4	78.2				6.9	6.2	6.2	2.7
-5	77.9		100	96.3	100	99.1	97.2	50.4	38.5			48.3	51.7		41.9	63.6	61.7	63.5	56.8			74.5		75		69.4				5.7	8.4	3.5	6.7
-6	50.2		83.2	87.6	77.5	76.8	72.9	35.8	36.6			40.4	31.6		20.3	31.5	36.9	41.3	31.3			48.3		64.4		58.1				4.9	7.6	5.5	4.1
-7	39.8		48.7	52.7	46.7	42.2	33	21.2	28.4			18.8	15.3		6.6	14.4	13.4	11	13.5			31.7		33.9	40.5	33.9				6.4	8.4	6.3	5.7
-8	23.9		31.2	35.2	40.6	36.4	21.7	15.6	15.5			16.4	10.5		10.9	10.5	11.3	11.9	8.9			23		21.5	28.8	28.9				5.6	10.3	7	2.3
-9	22.2		25	39.9	34.6	30.8	22.7	12.5	23.2			17.9	9.4		8.8	14.8	9.5	11.7	13.1			18		18.5	34.2	31.5				6.1	8.9	4.2	5.2
-12	15		35.2	31.6	42.1	33.4	18.5	5.4	24.6				11.5		3	13.8	10.6	13	25.5			17.6		18.7	30.4					6.5	8.1	6.8	7.2
n	6							4							5							4							4

## Sheet: ED Fig 7c
Log baclofen [M]	WT							R577A							V578A							A580W							A580R							I581A							I581W
-3	100		93.3	90.9	96.8	93.7	93.4	9.4	6.3	5.2	2	4.5			50.22	64.99	66.6	42.78					80.4		66.7	84.7	59.2		79.3			67.7	77.1	56		30.6	27.9	29.9	20.6	27.4			13.2	4	5.3	3.9	4.4	6.3
-4	86.4		97.2	100	91.9	100	100	8.3	7.2	4.7	0.9	3.1			50.01		68.14	44.71					90.9		70.3	85.3	58.2		66.7			74.8	86.7	60.4		17.1	31.2	23.2	15.5	32.6			7.9	4.5	5	4.1	5.9	7.3
-5	77.9		100	96.3	100	99.1	97.2	9	5.8	7.7	0	6.8			32.91	37.64	50.28	44.93					79.2		62.8	76.5	55.9		50.6			62.8	74.6	57.9		7.7	20.7	10.4	8.9	23.1			7.9	5.3	5.9	7	6.8	6.1
-6	50.2		83.2	87.6	77.5	76.8	72.9	3	7.1	9	5.3	5			24.7	35.24	29.27	27.25					66.9		45.8	61.2	41.6		34.5			57.5	62.3	43.1		5	3.4	9.1	4.4	5.8			7.8		9.9	6.2	4.1	4.1
-7	39.8		48.7	52.7	46.7	42.2	33	8.9	8.4	9.9	5.9	6.5			21.54	24.94	15.02	14.5					33.5		20.1	29.1	21.1		30.1			34	44.9	26.9		9.4		5.2	6.1	4.7			9.1		5.1	6.5	2.7	3.2
-8	23.9		31.2	35.2	40.6	36.4	21.7	8.2	6.5	11.5	4.6	2.4			11.65	8.19	15.92	13.03					24.7		13.1	17.1	14.2		21.3			21	27.9	16.8		13.1	5	6.8	2	7.2			2	1.6	7.1	7.5	7.3	4.1
-9	22.2		25	39.9	34.6	30.8	22.7	8.5	7.6	9.6	1.4	2.3			12.51		13.52	11.63					27		12.4	23.3	13.2		20.4			21.1	40.7	20		10	8	6.6		10.1			3.7	6.1	10.4	5.7	8.8	3.2
-12	15		35.2	31.6	42.1	33.4	18.5	5.4	9	9.9	0.3	8.7				14.01	17.51	12.81					31.1		16.8		14.9		16.4			28.4		22.2		1.8	7.6	7.1	8.8	13.3			5.7	7.2	12.4	10.1	9	4.2
n	6							5							4							4							4							5							6
[truncated: 3 more columns]

## Sheet: ED Fig 7d
Log baclofen [M]	WT							N584A							V585A							K586A							M587A							K588A							K589A
-3	100		93.3	90.9	96.8	93.7	93.4	43	48.65		39.1	46.2			70.5	63.8		55	61.6			76.7	56.4			56.2				52.1	66	47.6	43.1			74.95	62.89	69.27						74.8		71.8			69.3
-4	86.4		97.2	100	91.9	100	100	27.1	51.07		37	46.1			61.1	67.5		54	63.4			60.3	56			48.8				50.5	60.8	54.3	41.3			81.64	78.46	66.79						68.6	84.7	70.4			78.1
-5	77.9		100	96.3	100	99.1	97.2	15.5	41		29.2	42.8			54.4	73.3		59.8	71.8			63.7	55.2			59.4				40	45.3	39	38.7			88.8	77.81	61.23						65.8	77.8	69.5			66
-6	50.2		83.2	87.6	77.5	76.8	72.9		12.72		9.3	12.6			35.7	56.1		48.9	58.7			42.5	38.2			42				17.7	26.4	22	14.7			71.62	62.03	43.23						49	55.9	47.9			49.8
-7	39.8		48.7	52.7	46.7	42.2	33	10.2	0.59		4.7	9.3			32.6	38		27.6	36.5			29	23.2			21.7				3.2	12.9	3	7.8			38.23	25.82	15.85						20.1	28.8	18.4			13.8
-8	23.9		31.2	35.2	40.6	36.4	21.7	6	2.04		4.6	9.1			20.4	30.5		24.5	37.8			17.2	23.1			16.5				9.4	10.5	6.5	4.5			24.52	15.56	10.62						21.4	12.2	14.7			12
-9	22.2		25	39.9	34.6	30.8	22.7	5.4	5.68		4.3	11			15.9	40.4		20.2	40.2			16.7	20							3.5	12.3	4.2	6.7			22.97	19.4	9.5						21.6	20.3				11.5
-12	15		35.2	31.6	42.1	33.4	18.5	7	8.37		8.2				21.2	38.5		30.8				15.1	18.6			23.5				10.8	11.3	9.4				25.63	14.76	8.72						18.1	20	15.8			14.1
n	6							4							4							3							4							3							4
[truncated: 6 more columns]

## Sheet: ED Fig 7e
Log baclofen [M]	WT							L686A
-3	100		93.3	90.9	96.8	93.7	93.4		64.29	44.8	41.38	58.45
-4	86.4		97.2	100	91.9	100	100		50.71	58.28	40.36	63.75
-5	77.9		100	96.3	100	99.1	97.2		39.03	39.54	26.29	37.37
-6	50.2		83.2	87.6	77.5	76.8	72.9		11.25	15.39	11.26	16.05
-7	39.8		48.7	52.7	46.7	42.2	33		4.25	7.01	7.16	7.21
-8	23.9		31.2	35.2	40.6	36.4	21.7		9.99	9.62	10.68	6.67
-9	22.2		25	39.9	34.6	30.8	22.7		7.02	7.97	11.87	9.82
-12	15		35.2	31.6	42.1	33.4	18.5		5.56	9.96	23.34	6.58
n	6							4

## Sheet: ED Fig 7i
N	4				4				3			4
	WT				D350Q				D350E			D350A
1e-09	1	1	1	1	1	1	1	1	1	1	1	1	1	1	1
0.001	0.595994	0.548024	0.633218	0.633218	0.640946	0.595387	0.627614	0.633218	0.500004	0.5834	0.570536	0.652425	0.582995	0.668578	0.649631
0.0001	0.585007	0.567228	0.648586	0.648586	0.636319	0.613841	0.652458	0.648586	0.561639	0.604892	0.593698	0.650578	0.59703	0.692882	0.654692
1e-05	0.629655	0.642471	0.702366	0.702366	0.672469	0.697287	0.703569	0.702366	0.700735	0.64281	0.679082	0.682289	0.649894	0.735264	0.71107
3e-06	0.69272	0.729765	0.779842	0.779842	0.731889	0.786852	0.77796	0.779842	0.798253	0.687392	0.750005	0.719774	0.720083	0.7894	0.766775
1e-06	0.77114	0.814132	0.853195	0.853195	0.800761	0.861361	0.850533	0.853195	0.873278	0.761547	0.849487	0.773598	0.792323	0.859591	0.816572
3e-07	0.847335	0.908229	0.942538	0.942538	0.862871	0.974455	0.923695	0.942538	0.929218	0.858284	0.902921	0.828601	0.887403	0.9298	0.895728
1e-07	0.875403	0.931339	0.956943	0.956943	0.87157	1.00529	0.94025	0.956943	0.963401	0.936566	0.95017	0.860679	0.941829	0.953997	0.925429

## Sheet: ED Fig 7j
N	4				4				4				4
	WT				F354L				F354V				F354Q
1e-09	1	1	1	1	1	1	1	1	1	1	1	1	1	1	1	1
0.001	0.588602	0.568507	0.498028	0.633218	0.643646	0.60433	0.517318	0.581847	0.618633	0.577177	0.504242	0.545586	0.610361	0.547422	0.533931	0.563285
0.0001	0.592155	0.573061	0.524523	0.648586	0.634979	0.611532	0.535955	0.613149	0.616446	0.594214	0.534202	0.569508	0.620227	0.564722	0.572104	0.598588
1e-05	0.642148	0.639135	0.607754	0.702366	0.673471	0.663257	0.597867	0.66976	0.670603	0.651325	0.611354	0.640265	0.704901	0.655049	0.68754	0.717221
3e-06	0.769174	0.711252	0.690687	0.779842	0.777953	0.72294	0.666016	0.735993	0.802652	0.722215	0.698012	0.735179		0.747754	0.791341	0.806945
1e-06	0.770566	0.839859	0.782012	0.853195	0.775761	0.777557	0.742751	0.805249	0.786727	0.801381	0.79394	0.810634	0.849749	0.834772	0.877846	0.879137
3e-07	0.888026	0.876768	0.861524	0.942538	0.901812	0.850607	0.850603	0.894562	0.930443	0.872058	0.879552	0.892321	0.959317	0.905566	0.940503	0.930611
1e-07	0.840099	0.900787	0.895867	0.956943	0.861187	0.903846	0.901361	0.900772	0.86448	0.906997	0.914633	0.907927	0.908387	0.911883	0.947108	0.931789
